# Supplementary material for: A Liquid-Metal Based Spiral Magnetohydrodynamic Micropump
Source: Micromachines (Basel). 2017 Dec 18;8(12):365. doi: 10.3390/mi8120365 (PMC6187872; doi:10.3390/mi8120365)
Supplement: Supplementary file 1 [file micromachines-08-00365-s001.zip]

Archive with 1 entries (1 files):
- micromachines-245955-supplementary.mp4
